# Supplementary material for: Uncovering Sex and Gender Differences in Sarcoidosis: A Systematic Review of Current Evidence
Source: J Pers Med. 2026 Jan 5;16(1):24. doi: 10.3390/jpm16010024 (PMC12843133; doi:10.3390/jpm16010024)
Supplement: Supplementary file 1 [file jpm-16-00024-s001.zip]

Archive with 2 entries (2 files):
- Supplementary material File S1-PRISMA_2020_checklist sarcoid.pdf
- Supplementary material Table S1 and Table S2.pdf
